# Supplementary material for: Sputum Glutaredoxin 1 and Protein S-Glutathionylation in COPD
Source: Antioxidants (Basel). 2026 Mar 6;15(3):330. doi: 10.3390/antiox15030330 (PMC13023451; doi:10.3390/antiox15030330)
Supplement: Supplementary file 1 [file antioxidants-15-00330-s001.zip]

Archive with 1 entries (1 files):
- antioxidants-4141195-supplementary.pdf
